# Supplementary material for: Plasma lipidome profiling of newborns with antenatal exposure to Zika virus
Source: PLoS Negl Trop Dis. 2021 Apr 30;15(4):e0009388. doi: 10.1371/journal.pntd.0009388 (PMC8115770; doi:10.1371/journal.pntd.0009388)
Supplement: S3 Table — (XLSX) [file pntd.0009388.s006.xlsx]

## Sheet: List_NEG
Compound	Major adduct	RT (mean)	m/z (Da)		Abbreviations
1H-Cer (d18:1/16:0)	Oac	9.11167	758.579		Adducts
1H-Cer (d18:1/22:0)	Oac	10.4717	842.673		Oac	Acetate
1H-Cer (d18:1/24:0)	Oac	10.7817	870.704		F	Formate
1H-Cer (d18:1/24:1)	Oac	10.4333	868.688		Cl	Chloride
2H-Cer (d18:1/16:0)	Oac	8.825	920.632
3H-Cer (d18:1/16:0)	Oac	8.63833	1082.68		STD	internal standard
Cer (d18:0/20:0)	Oac	10.675	654.604
Cer (d18:0/22:0)	F, H, Oac	10.985	682.635		Symbols
Cer (d18:0/24:0)	F, H, Oac	11.2583	710.667		**; A; B	isomers without baseline separation
Cer (d18:0/24:1)	F, H, Oac	10.9533	708.651
Cer (d18:0/24:2)	Oac	10.675	706.635
Cer (d18:1/16:0)	Oac	9.67167	596.526
Cer (d18:1/18:0)	Oac	10.1533	624.557
Cer (d18:1/19:0)	Oac	10.345	638.573
Cer (d18:1/20:0)	Oac	10.5417	652.589
Cer (d18:1/22:0)	F, H, Oac	10.8733	680.62
Cer (d18:1/23:0)	Oac	11.16	694.635
Cer (d18:1/24:0)	F, H, Oac	11.1617	708.651
Cer (d18:1/24:1)	F, H, Oac	10.8533	706.635
Cer (d18:1/24:2)**	Oac	10.5383	704.62
Cer (d18:1/25:0)	Oac	11.235	722.667
Cer (d18:2/22:0)	Oac	10.5617	678.604
Cer (d18:2/24:1)**	Oac	10.5383	704.62
Cer (d19:1/24:0)	Oac	11.2267	722.667
Cer (d18:1/17:0)_STD	F, H, Oac	9.92333	610.542
FFA (14:0)	H	3.68	227.202
FFA (14:1)	H	2.73167	225.186
FFA (15:0)	H	4.35833	241.217
FFA (16:0)	H	5.035	255.233
FFA (16:1)	H	3.95	253.217
FFA (17:0)	H	5.685	269.249
FFA (18:0)	H	6.29833	283.264
FFA (18:1)	H	5.25667	281.249
FFA (18:2)	H	4.33	279.233
FFA (18:3)_A	H	3.51667	277.217
FFA (18:3)_B	H	3.63667	277.217
FFA (20:1)	H	6.39667	309.28
FFA (20:2)_A	H	5.515	307.264
FFA (20:2)_B	H	5.67167	307.264
FFA (20:3)	H	4.75833	305.249
FFA (22:4)	H	5.17333	331.264
FFA (20:4)	H	4.13667	303.233
FFA (22:6)	H	3.78	327.233
FFA (22:5 n-3)	H	4.545	329.249
FFA (22:5 n-6)	H	4.39667	329.249
FFA (20:5)	H	3.365	301.217
HDHA	H	1.51667	343.228
HETE	H	1.97833	319.228
HODE	H	2.20667	295.228
FFA (13:0)_STD	H	3.04	213.186
LPC (16:0)	Oac	4.21667	554.346
LPC (16:1)	Oac	3.21333	552.331
LPC (18:0)	Oac	5.42167	582.378
LPC (18:1)	Oac	4.4	580.362
LPC (18:2)	Oac	3.54167	578.346
LPC (20:3)	Oac	3.92667	604.362
LPC (20:4)	Oac	3.43	602.346
LPC (22:6)	Oac	3.25833	626.346
LPC (17:0)_STD	Oac	4.835	568.362
LPE (16:0)	H	4.38	452.278
LPE (18:0)	H	5.57167	480.31
LPE (17:1)_STD	H	3.93667	464.278
oPC (o16/18:1)	Oac	9.915	804.612
oPC (o16/18:2)	Oac	9.50833	802.597
oPC (o16/20:4)	Oac	9.42667	826.597
oPC (o16/22:6)	Oac	9.28667	850.597
oPC (o16/22:5)	Oac	9.42833	852.612
oPC (o18/20:4)	Oac	9.98	854.628
PC (14:0/16:0)	Oac	8.94	764.545
PC (14:0/18:1)	Oac	8.98333	790.56
PC (16:0/16:0)	Oac	9.52833	792.576
PC (16:0/16:1)	Oac	8.98333	790.56
PC (16:0/18:1)	F, H, Oac	9.555	818.592
PC (16:0/18:2)	F, Cl, Oac	9.12167	816.576
PC (16:0/20:3)	F, Oac	9.265	842.592
PC (16:0/22:4)	Oac	9.42833	868.607
PC (16:0/20:4)	F, Oac	9.015	840.576
PC (16:0/22:6)	F, Oac	8.86667	864.576
PC (16:0/22:5)	Oac	9.24	866.592
PC (16:0/20:5)	Oac	8.625	838.56
PC (16:1/18:2)	Oac	8.55667	814.56
PC (17:0/18:1)	Oac	9.82333	832.607
PC (17:0/20:4)	Oac	9.31167	854.592
PC (18:0/18:1)	Oac	10.1	846.623
PC (18:0/18:2)	F, Oac	9.69	844.607
PC (18:0/20:3)	Oac	9.825	870.623
PC (18:0/22:4)	Oac	9.975	896.639
PC (18:0/20:4)	F, Oac	9.59333	868.607
PC (18:0/22:6)	Oac	9.44333	892.607
PC (18:0/22:5)	Oac	9.79333	894.623
PC (18:0/20:5)	Oac	8.865	866.592
PC (18:1/18:1)	Oac	9.66	844.607
PC (18:1/18:2)	Oac	9.12667	842.592
PC (18:1/20:3)	Oac	9.275	868.607
PC (18:1/20:4)	Oac	9.04167	866.592
PC (18:1/22:6)	Oac	8.89333	890.592
PC (18:2/18:2)	Oac	8.68333	840.576
PC (18:2/20:4)	Oac	8.58333	864.576
pPC (p16/16:0)	Oac	9.86667	776.581
pPC (p16/20:4)	Oac	9.31	824.581
pPC (p18/16:0)	Oac	9.96667	804.612
pPC (p18/20:4)	Oac	9.42167	852.612
pPC (p18:1/20:4)	Oac	9.295	850.597
PC (17:0/17:0)_STD	F, Oac	10.1067	820.607
oPE (o16/20:4)	H	9.39667	724.529
PE (16:0/18:1)	H	9.59167	716.524
PE (16:0/18:2)	H	9.18167	714.508
PE (16:0/20:4)	H	9.095	738.508
PE (16:0/22:6)	H	8.95167	762.508
PE (16:0/22:5)	H	9.31333	764.524
PE (18:0/18:2)	H	9.70667	742.539
PE (18:0/20:4)	H	9.62333	766.539
PE (18:0/22:6)	H	9.49333	790.539
PE (18:1/20:4)	H	9.13	764.524
pPE (p16/22:4)	H	9.75167	750.544
pPE (p16/20:4)	H	9.38667	722.513
pPE (p16/22:6)	H	9.245	746.513
pPE (p16/22:5)	H	9.41167	748.529
pPE (p18/18:2)	H	9.97667	726.544
pPE (p18/20:4)	H	9.88167	750.544
pPE (p18/22:6)	H	9.75833	774.544
pPE (p18:1/18:2)	H	9.48667	724.529
pPE (p18:1/20:4)	H	9.40667	748.529
pPE (p18:1/22:6)	H	9.27167	772.529
PE (17:0/17:0) STD	H	10.0483	718.539
PI (16:0/18:1)$	H	8.50667	835.534
PI (16:0/18:2)	H	8.08167	833.519
PI (16:0/20:4)	H	8.01667	857.519
PI (16:1/18:0)$	H	8.50667	835.534
PI (18:0/18:2)	H	8.64167	861.55
PI (18:0/20:3)	H	8.78333	887.566
PI (18:0/20:4)	H	8.57333	885.55
PI (18:0/22:6)	H	8.44833	909.55
SM (d18:0/16:0)	Oac	9.20833	763.597
SM (d18:0/18:0)	Oac	9.80667	791.628
SM (d18:0/24:0)	Oac	11.5683	875.722
SM (d18:1/14:0)	Oac	8.28667	733.55
SM (d18:1/15:0)	Oac	8.635	747.566
SM (d18:1/16:0)	F, Oac	8.95667	761.581
SM (d18:1/16:1)	Oac	8.37667	759.566
SM (d18:1/18:0)	Oac	9.58833	789.613
SM (d18:1/18:1)	Oac	9.03833	787.597
SM (d18:1/20:0)	Oac	10.1267	817.644
SM (d18:1/20:1)	Oac	9.63667	815.628
SM (d18:1/21:0)	Oac	10.3733	831.66
SM (d18:1/22:0)	Oac	10.59	845.675
SM (d18:1/22:1)	Oac	10.1633	843.66
SM (d18:1/23:0)	Oac	10.835	859.691
SM (d18:1/23:1)	Oac	10.3733	857.675
SM (d18:1/24:0)	Oac	11.045	873.707
SM (d18:1/24:1)	Oac	10.5517	871.691
SM (d18:1/24:2)	Oac	10.1233	869.675
SM (d18:2/24:2)	Oac	9.695	867.659
SM (d18:1/17:0)_STD	Oac	9.27667	775.597

## Sheet: List_POS
Compound	Major ions	RT (min)	m/z (Da)		Abbreviations
AC (10:0)	H	1.34286	316.248		RT	rention time (average)
AC (12:0)	H	1.86	344.279
AC (14:1)	H	2.18429	370.295		Adducts
AC (16:0)	H	3.97286	400.342		NH4	ammonium
AC (16:1)	H	3.02714	398.327		– H2O	loss of water
AC (18:0)	H	5.20286	428.373
AC (18:1)	H	4.16429	426.358		STD	internal standard
AC (18:2)	H	3.33571	424.342
AC (20:4)	H	3.25571	448.342		Symbols
AC (2:0)	H	1.01143	204.123		1; 2; 3; 4	isomers without baseline separation
AC (4:0)	H	1.14286	232.154
AC (6:0)	H	1.14	260.186
AC (8:0)	H	1.19143	288.217
LPC (17:0)_STD	H	4.84429	510.355
FC	– H2O	9.36857	369.352
CE (16:1)	NH4	12.6657	640.603
CE (16:0)	NH4	13.1314	642.618
CE (17:1)	NH4	12.8843	654.618
CE (18:3)	NH4	12.4614	664.603
CE (18:2)	NH4	12.6943	666.618
CE (18:1)	NH4	13.0314	668.634
CE (18:0)	NH4	13.5657	670.65
CE (18:2-OH)	NH4	11.2129	682.613
CE (20:5)	NH4	12.2957	688.603
CE (20:4)	NH4	12.5357	690.618
CE (20:3)	NH4	12.5329	692.634
CE (18:2-OOH)	NH4	10.6557	698.611
CE (22:6)	NH4	12.3943	714.618
CE (22:5)	NH4	12.39	716.634
CE (22:0)_STD	NH4	14.5814	726.712
TG (8:0/18:1x2)	NH4	11.4786	764.676
TG (10:0/16:0/18:2)	NH4	11.4843	764.676
TG (10:0/16:0/18:1)	NH4	11.6814	766.692
TG (12:0/14:0/18:1)	NH4	11.6957	766.692
TG (10:0/18:1/18:2)	NH4	11.4929	790.692
TG (10:0/18:1x2)	NH4	11.71	792.708
TG (12:0/16:0/18:2)	NH4	11.71	792.708
TG (12:0/16:0/18:1)_1	NH4	11.9186	794.723
TG (14:0/16:0/16:1)_1	NH4	11.9186	794.723
TG (14:0/16:0x2)	NH4	12.1714	796.739
TG (12:0/16:0/18:0)	NH4	12.1743	796.739
TG (12:0/18:1/18:2)	NH4	11.7071	818.723
TG (14:0/16:1/18:2)	NH4	11.7157	818.723
TG (14:0/16:1/18:1)	NH4	11.9071	820.739
TG (12:0/18:1x2)_2	NH4	11.9186	820.739
TG (16:0/16:1x2)_2	NH4	11.9186	820.739
TG (14:0/16:0/18:1)	NH4	12.1371	822.755
TG (16:0x2/16:1)	NH4	12.1486	822.755
TG (16:0x3)	NH4	12.4157	824.77
TG (15:0/16:0/18:2)	NH4	12.03	834.755
TG (16:0/16:1/17:1)	NH4	12.0443	834.755
TG (15:0/16:0/18:1)	NH4	12.2657	836.77
TG (14:0/18:2x2)	NH4	11.7457	844.739
TG (16:1x2/18:2)	NH4	11.7457	844.739
TG (16:0/16:1/18:2)	NH4	11.9386	846.755
TG (14:0/18:1/18:2)	NH4	11.9286	846.755
TG (16:0/16:1/18:1)	NH4	12.13	848.77
TG (14:0/18:1/18:1)	NH4	12.1471	848.77
TG (16:0x2/18:1)	NH4	12.3929	850.786
TG (16:0x2/18:0)	NH4	12.6557	852.802
TG (15:0/18:2x2)	NH4	11.8514	858.755
TG (15:0/18:1/18:2)	NH4	12.0371	860.77
TG (16:0/17:1/18:2)	NH4	12.0457	860.77
TG (16:0/17:1/18:1)	NH4	12.2586	862.786
TG (16:0/17:0/18:2)	NH4	12.2571	862.786
TG (16:0/17:0/18:1)	NH4	12.4857	864.802
TG (16:1/18:2x2)	NH4	11.79	870.755
TG (16:0/16:1/20:4)	NH4	11.82	870.755
TG (16:0/18:2x2)	NH4	11.9586	872.77
TG (16:1/18:1/18:2)	NH4	11.9586	872.77
TG (16:0/18:1/18:2)	NH4	12.1557	874.786
TG (16:0/18:1x2)	NH4	12.3643	876.802
TG (16:0/18:0/18:1)	NH4	12.6271	878.817
TG (16:0/18:0x2)	NH4	12.9457	880.833
TG (17:1/18:1/18:2)	NH4	12.0514	886.786
TG (17:0/18:2x2)	NH4	12.0514	886.786
TG (17:1/18:1x2)	NH4	12.2414	888.802
TG (17:0/18:1/18:2)	NH4	12.2614	888.802
TG (16:0/18:1/18:2-OH)	NH4	11.3957	890.781
TG (18:1x2/17:0)	NH4	12.4757	890.817
TG (16:1/18:2/20:4)	NH4	11.7029	894.755
TG (18:2x2/18:3)	NH4	11.7643	894.755
TG (16:0/16:1/22:6)	NH4	11.7643	894.755
TG (18:2x3)	NH4	11.7757	896.77
TG (16:0/18:2/20:4)	NH4	11.8843	896.77
TG (16:0x2/22:6)	NH4	11.9971	896.77
TG (18:1/18:2x2)	NH4	11.96	898.786
TG (16:0/18:1/20:4)	NH4	12.0771	898.786
TG (18:1x2/18:2)	NH4	12.1457	900.802
TG (18:1x3)	NH4	12.3457	902.817
TG (18:0/18:1x2)	NH4	12.61	904.833
TG (18:0x2/18:1)	NH4	12.9143	906.848
TG (16:1/18:2/22:6)	NH4	11.5986	918.755
TG (18:2/18:3/20:4)	NH4	11.5943	918.755
TG (18:2x2/20:4)	NH4	11.7186	920.77
TG (16:0/18:2/22:6)	NH4	11.7971	920.77
TG (18:1/18:2/20:4)	NH4	11.8814	922.786
TG (16:0/18:1/22:6)	NH4	11.9857	922.786
TG (16:0/18:2/22:5)	NH4	11.8057	922.786
TG (18:1x2/20:4)	NH4	12.0657	924.802
TG (16:0/18:1/22:5)	NH4	12.0657	924.802
TG (18:1x2/20:3)	NH4	12.2443	926.817
TG (16:0/18:1/22:4)	NH4	12.2729	926.817
TG (18:1x2/20:1)	NH4	12.5914	930.848
TG (18:0/18:1/20:1)	NH4	12.8714	932.864
TG (16:0/18:1/22:1)	NH4	12.8757	932.864
TG (16:1/20:4/22:6)	NH4	11.4943	942.755
TG (18:2/20:4x2)	NH4	11.5	944.77
TG (18:2x2/22:6)	NH4	11.6286	944.77
TG (16:0/20:4/22:6)	NH4	11.7243	944.77
TG (18:1/18:2/22:6)	NH4	11.8	946.786
TG (18:2/20:3/20:4)	NH4	11.8	946.786
TG (18:1/18:2/22:5)	NH4	11.8214	948.802
TG (18:1x2/22:6)	NH4	11.9771	948.802
TG (16:0/18:2/24:5)	NH4	12.0471	950.817
TG (18:1/18:2/22:4)	NH4	12.1557	950.817
TG (18:1x2/22:4)_3	NH4	12.25	952.833
TG (16:0/18:1/24:5)_3	NH4	12.25	952.833
TG (16:0/18:1/24:5)	NH4	12.25	952.833
TG (18:0/18:2/22:4)	NH4	12.0657	952.833
TG (18:2/20:4/22:6)	NH4	12.5243	968.77
TG (18:2/20:5/22:5)	NH4	12.5414	968.77
TG (18:1/20:4/22:6)	NH4	11.7157	970.786
TG (18:1/20:3/22:6)	NH4	11.8771	972.802
TG (18:1/20:4/22:5)	NH4	11.8771	972.802
TG (18:1/20:4/22:4)_4	NH4	11.9514	974.817
TG (18:1/20:3/22:5)_4	NH4	11.98	974.817
TG (18:1/22:6x2)	NH4	11.6271	994.786
TG (18:1/22:5/22:6)	NH4	11.7857	996.802
TAG (17:0x3)_STD	NH4	12.8114	866.817
